# Supplementary material for: Biochemical Characterization of the Amylase Activity from the New Haloarchaeal Strain Haloarcula sp. HS Isolated in the Odiel Marshlands
Source: Biology (Basel). 2021 Apr 16;10(4):337. doi: 10.3390/biology10040337 (PMC8073556; doi:10.3390/biology10040337)
Supplement: Supplementary file 1 [file biology-10-00337-s001.zip]

Archive with 6 entries (6 files):
- Supplementary Material-V3/Figure S1_16S_coding_gene_sequence.docx
- Supplementary Material-V3/Figure S2_Polyacrylamide_gels.docx
- Supplementary Material-V3/Figure S3_Amylase_sequences and structures.docx
- Supplementary Material-V3/Figure S4_Amylase_alignments_HS1.docx
- Supplementary Material-V3/Figure S5_Amylase aligments_HS2.docx
- Supplementary Material-V3/Figure S6_Amylase aligments_HS3.docx
